# Supplementary material for: Adsorption of Methylene Blue on PVDF Membrane and PVDF/TiO2 Hybrid Membrane: Batch and Cross-Flow Filtration Studies
Source: Polymers (Basel). 2026 Jan 16;18(2):233. doi: 10.3390/polym18020233 (PMC12846324; doi:10.3390/polym18020233)
Supplement: Supplementary file 1 [file polymers-18-00233-s001.zip]

Archive with 1 entries (1 files):
- polymers-4045974-supplementary.pdf
